# Supplementary material for: NEAT1 is Required for the Expression of the Liver Cancer Stem Cell Marker CD44
Source: Int J Mol Sci. 2020 Mar 11;21(6):1927. doi: 10.3390/ijms21061927 (PMC7139689; doi:10.3390/ijms21061927)
Supplement: Supplementary file 1 [file ijms-21-01927-s001.zip]

Archive with 9 entries (6 files):
- 6.SupFiles_R1/
- 6.SupFiles_R1/.DS_Store
- __MACOSX/
- __MACOSX/6.SupFiles_R1/
- __MACOSX/6.SupFiles_R1/._.DS_Store
- 6.SupFiles_R1/SupFigs_R1.pdf
- __MACOSX/6.SupFiles_R1/._SupFigs_R1.pdf
- 6.SupFiles_R1/SupTable_R1.xlsx
- __MACOSX/6.SupFiles_R1/._SupTable_R1.xlsx
