# Supplementary material for: NEAT1 is Required for the Expression of the Liver Cancer Stem Cell Marker CD44
Source: Int J Mol Sci. 2020 Mar 11;21(6):1927. doi: 10.3390/ijms21061927 (PMC7139689; doi:10.3390/ijms21061927)
Supplement: Supplementary file 1 [file ijms-21-01927-s001.zip › 6.SupFiles_R1/SupTable_R1.xlsx]

## Sheet: Table S1
Table S1. Clinical characteristics of HCC patients.
Number of patients	92
Age (y)	67.2 ± 10.7†
Gender (male / female)	79 / 13
Etiology (HBV / HCV / nonB·nonC)	40 / 23 / 29
Child-Pugh score (5 / 6 / ≥7)	67 / 19 / 6
Number of tumors (1 / ≥ 2)	80 / 13
Tumor size (cm)	5.3 ± 4.1†
TNM stage (IA / IB / II / IIIA / IIIB / IVA)	8 / 30 / 38 / 7 / 7 / 2
Survival period (y)	4.2 [2.8 - 7.3]§
† mean ± standard deviation
§ median [interquartile range]

## Sheet: Table S2
Table S2. OligoDNAs used in the present study
Reverse transcription primers
hNEAT1v1-specific oligo(dT) primer (hV1-dT13)	TTTTTTTTTTTTTTCTAATG
mNeat1v1-specific oligo(dT) primer (mV1-dT14)	TTTTTTTTTTTTTTGAAGCT
random nanomer ligoDNA primer	NNNNNNNNN	(N: A, G, C, T)
qPCR primers	sense	antisense
human
β-actin	GATGCAGAAGGAGATCACTGC	TGATCCACATCTGCTGGAAG
CD133	AATTCACCAGCAACGAGTCC	AATCCATTCCCTGTGCGTTG
CD44	AAGGTGGAGCAAACACAACC	TCGACTGTTGACTGCAATGC
EPCAM	ATAACCTGCTCTGAGCGAGTG	AACGCGTTGTGATCTCCTTC
HPRT1	TGGCGTCGTGATTAGTGATG	ATCTCGAGCAAGACGTTCAG
total NEAT1	TGCCACAACGCAGATTGATG	ACAAGAAGGCAGGCAAACAG
NEAT1v2	AGGGTTCTGTTGCTAACACG	TGCCGATGAAGCAACAAAGC
NOTCH3	AGCCATGCTGATGTCAATGC	TTTTGAGCAGGGCCAAAGTG
mouse
total Neat1	AGCAGGCACCCTTTTTCATG	TGCGCAGACGTTAAAGTGTC
Neat1v2	ATCAGGTTTGGCAGCCAATG	CAGGCAACAAAAGCAAACGC
AflII-linker oligoDNA	Up	Down
	TTAACGCCAGTCGGATCCAGCGAT	TTAAATCGCTGGATCCGACTGGCG
psgNEAT1a/b construction	Up	Down
sgNEAT1a	CACCgTCCCTCCCTGTCGCTAACTC	AAACGAGTTAGCGACAGGGAGGGAc
sgNEAT1b	CACCgACAGGGAGGGATGCGCGCCT	AAACAGGCGCGCATCCCTCCCTGTc
pTarget-hNEAT1 construction	Forward	Reverse
5'-homology arm	gcagcttaagTGTCCCTCGGCTATGTCAGA	ggtcccgcggCGCTAACTCCGGCTGGACTT
3'-homology arm	gtcgtctagaTGGGTGTAGTTGTGGGGGAG	ccagctcgagCACATTCACTCCCCACCCTC
NEAT1 knock-in check primers	Forward	Reverse
5'-knock-in	AGACTGATGGGGCAGATCCT	CCATGTTATCCTCCTCGCCC
3'-knock-in	AGGGGATCCGCTGTAAGTCT	ACCACGGTCCATGAAGCATT
